# Supplementary material for: Parasitization by the wasp Eretmocerus mundus induces transcription of genes related to immune response and symbiotic bacteria proliferation in the whitefly Bemisia tabaci
Source: BMC Genomics. 2008 Jul 18;9:342. doi: 10.1186/1471-2164-9-342 (PMC2488360; doi:10.1186/1471-2164-9-342)
Supplement: Additional file 1 — Genes significantly up-regulated following parasitization of B. tabaci by E. mundus. The data consist of 67 significantly up-regulated genes following parasitization of B. tabaci by E. mundus. The list is divided into three parts: genes that are up-regulated in both the pre-penetration (PP) and penetration (P) stages, genes that are uniquely up-regulated in the PP stage and genes that are uniquely up-regulated in the P stage. The table presents data regarding best hits in GenBank, annotation of the differentially regulated sequences, E-values, Gene Ontology and other useful information (where available). [file 1471-2164-9-342-S1.xls]

## Sheet: Sheet1
Clone name	accession	Best hit in GenBank	E	organism	GO number	GO term	RNA origin
Up-regulated - Shared
BT-HINST-006-1-E1-T3_E01	EE602989	Muscle LIM protein	4e-37	Tribolium castaneum	GO:0030154	cell differentiation	insect
BT-TYLCV-029-1-A5-T3_A05	EE600877	No hits	-	-	-	-	-
BT-TOMOV-027-1-E8-T3_E08	EE598277	No hits	-	-	-	-	-
BT-H-046-1-B11-T3_B11	EE596964	No hits	-	-	-	-	-
BT-H-013-1-E2-T3_E02	EE595536	No hits	-	-	-	-	-
BT-HINST-011-1-G12-T3_G12	EE603235	16S ribosomal RNA	2e-41	Tjirtudessus raesidensis	-	-	insect
BT-HINST-028-1-G7-T3_G07	EE604058	No hits	-	-	-	-	-
BT-HINST-023-1-F6-T3_F06	EE603812	No hits	-	-	-	-	-
BT-TYLCV-023-1-H6-T3_H06	EE600644	No hits	-	-	-	-	-
HBT005_B12_T3_096	EE597218	hypothetical protein	6e-19	Bacillus sp.	-	-	bacteria
BT-H-020-1-H12-T3_H12	EE595884	No hits	-	-	-	-	-
BT-TYLCV-025-1-F5-T3_F05	EE600727	Apolipophorin	3e-17	Locusta migratoria	-	-	insect
BT-TYLCV-026-1-G10-T3_G10	EE600770	No hits	-	-	-	-	-
HBT006_F05_T3_046	EE597290	No hits	-	-	-	-	-
BT-TOMOV-036-1-C9-T3_C09	EE598675	No hits	-	-	-	-	-
TOMOV-BT004_D03 adh	EE599295	alcohol dehydrogenase	4e-42	Drosophila melanogaster	GO:0019438	biosynthetic process	insect
BT-HINST-025-1-B12-T3_B12	EE603878	transaldolase	3e-14	Cricetulus griseus	-	-	insect
BT-TOMOV-026-1-G9-T3_G09	EE598243	No hits	-	-	-	-	-
up-regulated unique P stage
BT-H-028-1-A1-T3_A01	EE596202	No hits	-	-	-	-	-
BT-TYLCV-024-1-D5-T3_D05	EE674683	No hits	-	-	-	-	-
TYLCV-BT012_C11	EE602470	No hits	-	-	-	-	-
BT-TOMOV-046-1-C6-T3_C06	EE599178	Ribosomal protein L10A	5e-90	Bombyx mori	-	-	insect
BT-HINST-023-1-C11-T3_C11	EE603788	No hits	-	-	-	-	-
BT-TYLCV-017-1-E10-T3_E10 tspn	EE600355	Tetraspanin 39D	2e-13	Drosophila melanogaster	GO:0016021	integral to membrane	insect
HBT008_B06_T3_048	EE597370	No hits	-	-	-	-	-
BT-TOMOV-034-1-D10-T3_D10	EE598601	midway gene	9e-80	Drosophila melanogaster	48477	oogenesis	insect
BT-TOMOV-024-1-D8-T3_D08	EE598139	No hits	-	-	-	-	-
up-regulated unique PP stage
HBT007_H06_T3_059	EE597360	No hits	-	-	-	-	-
TOMOV-BT008_C01	EE599516	No hits	-	-	-	-	-
BT-HINST-034-1-A3-T3_A03	EE604303	Muscle LIM protein	1e-32	Drosophila melanogaster	GO:0016202	muscle development	insect
BT-HINST-004-1-H2-T3_H02	EE602909	No hits	-	-	-	-	-
BT-HINST-002-1-C9-T3_C09	EE602781	No hits	-	-	-	-	-
BT-HINST-004-1-E2-T3_E02	EE602889	No hits	-	-	-	-	-
BT-HINST-034-1-E7-T3_E07	EE604326	unknown protein	8e-25	Portiera aleyrodidarum	-	-	bacteria
BT-HINST-017-1-F10-T3_F10	EE603509	No hits	-	-	-	-	-
BT-HINST-026-1-G5-T3_G05	EE603962	No hits	-	-	-	-	-
BT-HINST-021-1-E7-T3_E07	EE603706	No hits	-	-	-	-	-
BT-TOMOV-041-1-C9-T3_C09	EE598929	No hits	-	-	-	-	-
BT-H-017-1-B3-T3_B03	EE595714	No hits	-	-	-	-	-
BT-H-014-1-H1-T3_H01 tcp-1	EE595595	TCP-1-delta	8e-90	Drosophila melanogaster	GO:0006457	protein folding	insect
BT-HINST-004-1-F4-T3_F04	EE602899	No hits	-	-	-	-	-
BT-HINST-001-1-D6-T3_D06	EE602741	cytochrome b	1e-177	Bemisia tabaci	-	-	insect
BT-HINST-022-1-A6-T3_A06	EE603728	16S ribosomal RNA	6e-31	Portiera aleyrodidarum	-	-	bacteria
BT-H-017-1-E2-T3_E02	EE595729	No hits	-	-	-	-	-
BT-HINST-031-1-C6-T3_C06	EE604179	No hits	-	-	-	-	-
BT-HINST-047-1-A1-T3_D06	EE604487	16S ribosomal RNA	4e-50	Portiera aleyrodidarum	-	-	bacteria
BT-HEG-006-1-B5-T3_B05	EE602639	No hits	-	-	-	-	-
BT-HINST-011-1-D1-T3_D01	EE603222	Heat shock protein 60	1e-16	Drosophila melanogaster	GO:0006457	protein folding	insect
BT-HINST-013-1-E6-T3_E06	EE603310	No hits	-	-	-	-	-
BT-H-024-1-C9-T3_C09	EE596041	No hits	-	-	-	-	-
BT-HINST-004-1-G8-T3_G08	EE602906	No hits	-	-	-	-	-
BT-H-037-1-D1-T3_D01	EE596591	CG6841	2e-84	Drosophila melanogaster	GO:0000398	mRNA splicing	insect
BT-HINST-031-1-G8-T3_G08	EE604216	Chd64	2e-84	Drosophila melanogaster	GO:0006939	muscle contraction	insect
BT-HEG-008-1-H8-T3_H08	EE602718	16S ribosomal RNA	2e-29	Portiera aleyrodidarum	-	-	bacteria
BT-HINST-011-1-H12-T3_H12	EE603238	NADH dehydrogenase	9e-14	Drosophila melanogaster	-	-	insect
BT-H-021-1-F3-T3_F03	EE595919	ABC-type phosphate	7e-07	Anabaena variabilis	-	-	insect
TOMOV-BT008_A11 groel	EE599508	Heat shock protein 60	1e-22	Drosophila melanogaster	GO:0006457	protein folding	insect
TOMOV-BT009_H05	EE599609	lethal (2) 44DEa	3e-57	Drosophila melanogaster	GO:0008152	metabolic process	insect
BT-HINST-021-1-C12-T3_C12	EE603689	No hits	-	-	-	-	-
HBT008_B11_T3_092	EE597373	No hits	-	-	-	-	-
BT-HINST-027-1-E2-T3_E02	EE603990	No hits	-	-	-	-	-
TYLCV008_B02	EE602225	No hits	-	-	-	-	-
BT-HINST-001-1-H12-T3_H12	EE602761	No hits	-	-	-	-	-
BT-HINST-004-1-D2-T3_D02	EE602761	No hits	-	-	-	-	-
BT-HINST-008-1-F3-T3_F03	EE603096	No hits	-	-	-	-	-
BT-HINST-003-1-E10-T3_E10	EE602841	mitochondrial gene	5e-38	Bemisia tabaci	-	-	insect
BT-HINST-013-1-H10-T3_H10	EE603324	16S ribosomal RNA	1e-116	Portiera aleyrodidarum	-	-	bacteria
