# Supplementary material for: Parasitization by the wasp Eretmocerus mundus induces transcription of genes related to immune response and symbiotic bacteria proliferation in the whitefly Bemisia tabaci
Source: BMC Genomics. 2008 Jul 18;9:342. doi: 10.1186/1471-2164-9-342 (PMC2488360; doi:10.1186/1471-2164-9-342)
Supplement: Additional file 2 — Genes significantly down-regulated following parasitization of B. tabaci by E. mundus. The data consist of 87 significantly down-regulated genes following parasitization of B. tabaci by E. mundus. The list is divided into three parts: genes that are down-regulated in both the pre-penetration (PP) and penetration (P) stages, genes that are uniquely down-regulated in the PP stage and genes that are uniquely down-regulated in the P stage. The table presents data regarding best hits in GenBank, annotation of the differentially regulated sequences, E-values, Gene Ontology and other useful information (where available). [file 1471-2164-9-342-S2.xls]

## Sheet: Sheet1
Clone name	accession	Best hit in GenBank	E	organism	GO number	GO term	RNA origin
down-regulated - Shared
BT-HINST-015-1-G5-T3_G05	EE603423	No hits	-	-	-	-	-
BT-HINST-028-1-A9-T3_A09	EE604017	serpin	4e-15	Drosophila melanogaster	GO:0004867	serine endopeptidase inhibitor	insect
BT-HINST-032-1-G7-T3_G07	EE604256	No hits	-	-	-	-	-
BT-TOMOV-031-1-G4-T3_G04	EE598487	No hits	-	-	-	-	-
TYLCV009_G03	EE602316	CG7924	5e-13	Drosophila melanogaster	-	-	insect
down-regulated unique P stage
BT-H-018-1-D4-T3_D04	EE595772	No hits	-	-	-	-	-
BT-H-019-1-D4-T3_D04	EE595822	No hits	-	-	-	-	-
BT-HEG-006-1-E11-T3_E11	EE602649	hypothetical protein	3e-10	Agrobacterium tumefaciens	-	-	bacteria
BT-HINST-001-1-G3-T3_G03	EE602756	grapes	7e-20	Drosophila melanogaster	GO:0007049	cell cycle	insect
BT-HINST-003-1-H6-T3_H06	EE602862	No hits	-	-	-	-	-
BT-TOMOV-018-1-D10-T3_D10	EE597860	No hits	-	-	-	-	-
BT-TOMOV-024-1-G10-T3_G10	EE598154	No hits	-	-	-	-	-
BT-TOMOV-029-1-B3-T3_B03	EE598358	No hits	-	-	-	-	-
BT-TOMOV-040-1-H9-T3_H09	EE598916	No hits	-	-	-	-	-
BT-TOMOV-045-1-E3-T3_E03	EE599137	No hits	-	-	-	-	-
BT-TYLCV-047-1-D12-T3_D12	EE601533	No hits	-	-	-	-	-
TYLCV008_B10	EE602230	unknown protein	1e-96	Heterodera glycines	-	-	bacteria
down-regulated unique PP stage
BT-H-022-1-A9-T3_A09	EE595946	cytochrome b (CYTB)	9e-90	Bemisia tabaci	-	-	insect
BT-H-029-1-A8-T3_A08	EE596248	cytochrome b (CYTB)	1e-155	Bemisia tabaci	-	-	insect
BT-H-036-1-A11-T3_A11	EE596525	No hits	-	-	-	-	-
BT-H-037-1-F5-T3_F05	EE596605	No hits	-	-	-	-	-
BT-H-041-1-A5-T3_A05	EE596742	No hits	-	-	-	-	-
BT-H-042-1-H5-T3_H05	EE596824	No hits	-	-	-	-	-
BT-H-043-1-D9-T3_D09	EE596847	No hits	-	-	-	-	-
BT-H-044-1-E1-T3_E01	EE596894	CG10407	1e-29	Drosophila melanogaster	-	-	insect
BT-H-046-1-D6-T3_D06	EE596983	cytochrome b (CYTB)	2e-52	Bemisia tabaci	-	-	insect
BT-HEG-002-1-B12-T3_B12	EE602556	No hits	-	-	-	-	-
BT-HEG-003-1-H3-T3_H03	EE602602	No hits	-	-	-	-	-
BT-HINST-001-1-A12-T3_A12	EE602721	No hits	-	-	-	-	-
BT-HINST-002-1-A11-T3_A11	EE602766	cytochrome b (CYTB)	1e-153	Bemisia tabaci	-	-	insect
BT-HINST-002-1-H4-T3_H04	EE602809	Ribosomal protein L36A	2e-46	Drosophila melanogaster	GO:0000022	mitotic spindle elongation	insect
BT-HINST-005-1-F6-T3_F06	EE602954	cytochrome b (CYTB)	1e-118	Bemisia tabaci	-	-	insect
BT-HINST-011-1-E8-T3_E08	EE603229	cytochrome b (CYTB)	1e-173	Bemisia tabaci	-	-	insect
BT-HINST-016-1-C10-T3_C10	EE603439	cytochrome b (CYTB)	2e-17	Bemisia tabaci	-	-	insect
BT-HINST-016-1-D3-T3_D03	EE603446	No hits	-	-	-	-	-
BT-HINST-016-1-E9-T3_E09	EE603457	No hits	-	-	-	-	-
BT-HINST-017-1-C3-T3_C03	EE603493	fmt (partial) and 23S rRNA	5e-08	Rickettsia rhipicephali	-	-	bacteria
BT-HINST-017-1-E3-T3_E03	EE603503	cytochrome b (CYTB)	1e-177	Bemisia tabaci	-	-	insect
BT-HINST-017-1-G2-T3_G02	EE603521	No hits	-	-	-	-	-
BT-HINST-017-1-G8-T3_G08	EE603526	cytochrome b (CYTB)	1e-07	Bemisia tabaci	-	-	insect
BT-HINST-017-1-H7-T3_H07	EE603532	16S ribosomal RNA	2e-43	Portiera aleyrodidarum	-	-	bacteria
BT-HINST-020-1-C3-T3_C03	EE603653	No hits	-	-	-	-	-
BT-HINST-022-1-A11-T3_A11	EE603727	cytochrome b (CYTB)	1e-136	Bemisia tabaci	-	-	insect
BT-HINST-023-1-B11-T3_B11	EE603781	No hits	-	-	-	-	-
BT-HINST-024-1-G7-T3_G07	EE603863	No hits	-	-	-	-	-
BT-HINST-025-1-A7-T3_A07	EE603876	No hits	-	-	-	-	-
BT-HINST-028-1-A8-T3_A08	EE604016	cytochrome b (CYTB)	8e-08	Bemisia tabaci	-	-	insect
BT-HINST-028-1-D12-T3_D12	EE604034	cytochrome b (CYTB)	2e-07	Bemisia tabaci	-	-	insect
BT-HINST-028-1-D5-T3_D05	EE604036	cytochrome b (CYTB)	2e-14	Bemisia tabaci	-	-	insect
BT-HINST-028-1-E1-T3_E01	EE604040	No hits	-	-	-	-	-
BT-HINST-031-1-C1-T3_C01	EE604175	cytochrome b (CYTB)	1e-165	Bemisia tabaci	-	-	insect
BT-HINST-031-1-D2-T3_D02	EE604185	cytochrome b (CYTB)	5e-18	Bemisia tabaci	-	-	insect
BT-HINST-033-1-A5-T3_A05	EE604266	16S ribosomal RNA	3e-14	Bemisia tabaci	-	-	insect
BT-HINST-033-1-C2-T3_C02	EE604274	cytochrome b (CYTB)	1e-153	Bemisia tabaci	-	-	insect
BT-HINST-035-1-D7-T3_D07	EE604355	cytochrome b (CYTB)	1e-153	Bemisia tabaci	-	-	insect
BT-HINST-035-1-H2-T3_H02	EE604380	CG6550	3e-72	Drosophila melanogaster	GO:0008152	metabolic process	insect
BT-HINST-045-1-H1-T3_H01	EE604427	No hits	-	-	-	-	-
BT-TOMOV-017-1-D10-T3_D10	EE597807	cytochrome b (CYTB)	1e-33	Bemisia tabaci	-	-	insect
BT-TOMOV-021-1-D8-T3_D08	EE597992	cytochrome b (CYTB)	1e-168	Bemisia tabaci	-	-	insect
BT-TOMOV-031-1-F9-T3_F09	EE598484	cytochrome b (CYTB)	1e-136	Bemisia tabaci	-	-	insect
BT-TOMOV-032-1-E6-T3_E06	EE598514	cytochrome b (CYTB)	4e-79	Bemisia tabaci	-	-	insect
BT-TOMOV-043-1-H2-T3_H02	EE599066	cytochrome b (CYTB)	1e-136	Bemisia tabaci	-	-	insect
BT-TYLCV-013-1-C7-T3_C07	EE600171	No hits	-	-	-	-	-
BT-TYLCV-013-1-G12-T3_G12	EE600193	No hits	-	-	-	-	-
BT-TYLCV-014-1-A3-T3_A03	EE600203	wings up A	5e-59	Drosophila melanogaster	GO:0048738	cardiac muscle development	insect
BT-TYLCV-014-1-C5-T3_C05	EE600217	No hits	-	-	-	-	-
BT-TYLCV-015-1-D11-T3_D11	EE600265	No hits	-	-	-	-	-
BT-TYLCV-016-1-C6-T3_C06	EE600306	cGMP-dependent kinase	1e-75	Drosophila melanogaster	GO:0006468	amino acid phosphorylation	insect
BT-TYLCV-018-1-C10-T3_C10	EE600388	No hits	-	-	-	-	-
BT-TYLCV-018-1-G4-T3_G04	EE600417	No hits	-	-	-	-	-
BT-TYLCV-022-1-A11-T3_A11	EE600569	No hits	-	-	-	-	-
BT-TYLCV-026-1-E11-T3_E11	EE600759	No hits	-	-	-	-	-
BT-TYLCV-028-1-G11-T3_G11	EE600867	No hits	-	-	-	-	-
BT-TYLCV-031-1-B8-T3_B08	EE600975	No hits	-	-	-	-	-
BT-TYLCV-032-1-F4-T3_F04	EE601042	cytochrome b (CYTB)	4e-26	Bemisia tabaci	-	-	insect
BT-TYLCV-033-1-E9-T3_E09	EE601078	No hits	-	-	-	-	-
BT-TYLCV-035-1-F12-T3_F12	EE601155	Tcp1-like	1e-118	Drosophila melanogaster	GO:0006457	protein folding	insect
BT-TYLCV-036-1-G11-T3_G11	EE601212	cytochrome b (CYTB)	1e-72	Bemisia tabaci	-	-	insect
BT-TYLCV-036-1-G1-T3_G01	EE601214	cytochrome b (CYTB)	3e-70	Bemisia tabaci	-	-	insect
BT-TYLCV-038-1-H5-T3_H05	EE601281	No hits	-	-	-	-	-
BT-TYLCV-041-1-G6-T3_G06	EE674644	CG6859	1e-19	Drosophila melanogaster	GO:0007031	peroxisome biogenesis	insect
BT-TYLCV-049-1-A10-T3_A10	EE601601	No hits	-	-	-	-	-
BT-TYLCV-051-1-D12-T3_D12	EE601694	cytochrome b (CYTB)	1e-112	Bemisia tabaci	-	-	insect
BT-TYLCV-058-1-G5-T3_G05	EE601984	No hits	-	-	-	-	-
BT-TYLCV-059-1-C1-T3_C01	EE602002	cytochrome b (CYTB)	9e-39	Bemisia tabaci	-	-	insect
HBT010_G08_T3_067	EE597505	cytochrome b (CYTB)	1e-118	Bemisia tabaci	-	-	insect
TOMOV-BT003_C11	EE599236	cytochrome b (CYTB)	1e-151	Bemisia tabaci	-	-	insect
